# Supplementary material for: Ramp Sequence May Explain Synonymous Variant Association with Alzheimer’s Disease in the Paired Immunoglobulin-like Type 2 Receptor Alpha (PILRA)
Source: Biomedicines. 2025 Mar 18;13(3):739. doi: 10.3390/biomedicines13030739 (PMC11940050; doi:10.3390/biomedicines13030739)
Supplement: Supplementary file 1 [file biomedicines-13-00739-s001.zip]

Archive with 1 entries (1 files):
- biomedicines-3456850-supplementary.pdf
